# Supplementary material for: Targeting PSMA Revolutionizes the Role of Nuclear Medicine in Diagnosis and Treatment of Prostate Cancer
Source: Cancers (Basel). 2022 Feb 24;14(5):1169. doi: 10.3390/cancers14051169 (PMC8909566; doi:10.3390/cancers14051169)
Supplement: Supplementary file 1 [file cancers-14-01169-s001.zip]

Archive with 1 entries (1 files):
- cancers-1613865-supplementary.pdf
